# Supplementary material for: Effects of Isoflavone-Enriched Feed on the Rumen Microbiota in Dairy Cows
Source: PLoS One. 2016 Apr 28;11(4):e0154642. doi: 10.1371/journal.pone.0154642 (PMC4849651; doi:10.1371/journal.pone.0154642)
Supplement: S6 Table — (XLSX) [file pone.0154642.s006.xlsx]

## Sheet: List1
Table S6. OTU table of all microbiota detected in rumen of control and experimental cows classified down to genus level.
#OTU ID	cow_01	cow_02	cow_03	cow_04	cow_05	cow_06	cow_07	cow_08	cow_09	cow_10	cow_11	cow_12	Phylum	Class	Order	Family	Genus
Otu001	6766	11596	7912	7641	10643	6730	6104	4970	7614	6965	10864	6604	Bacteroidetes	Bacteroidia	Bacteroidales	Prevotellaceae	Prevotella
Otu002	3153	3525	3856	4372	3112	3210	3086	2632	3848	2046	2826	4330	Bacteroidetes	unclassified	unclassified	unclassified	unclassified
Otu003	1281	1716	1742	1433	1159	1787	1538	1305	1656	1212	1438	1898	unclassified	unclassified	unclassified	unclassified	unclassified
Otu004	2884	919	1693	1055	1214	2824	2352	941	2309	1584	2966	2686	Firmicutes	Clostridia	Clostridiales	Lachnospiraceae	unclassified
Otu005	1405	1767	1621	1283	1197	1601	961	1163	1357	1719	572	1440	Bacteroidetes	Bacteroidia	Bacteroidales	Prevotellaceae	unclassified
Otu006	2606	780	1512	1037	1497	3337	2672	874	2951	2441	3827	3310	Firmicutes	Clostridia	Clostridiales	Ruminococcaceae	unclassified
Otu007	1075	497	990	414	536	1477	1088	871	1082	2120	1501	1512	Firmicutes	unclassified	unclassified	unclassified	unclassified
Otu008	827	1078	932	939	671	842	804	792	860	1213	393	810	Bacteroidetes	Bacteroidia	Bacteroidales	unclassified	unclassified
Otu009	1111	449	887	625	538	830	940	514	1142	535	742	866	Firmicutes	Clostridia	Clostridiales	unclassified	unclassified
Otu010	1121	1157	1193	1960	786	414	481	1293	377	1270	18	326	Fibrobacteres	Fibrobacteria	Fibrobacterales	Fibrobacteraceae	Fibrobacter
Otu011	747	609	482	1007	713	529	729	1615	565	892	280	391	Bacteroidetes	Bacteroidia	Bacteroidales	Porphyromonadaceae	unclassified
Otu012	119	336	447	579	301	125	673	480	284	879	137	475	Spirochaetes	Spirochaetes	Spirochaetales	Spirochaetaceae	Treponema
Otu013	1443	1367	917	1204	815	1428	1010	1335	1164	1470	687	997	Bacteroidetes	Flavobacteria	Flavobacteriales	Flavobacteriaceae	unclassified
Otu014	1954	154	1105	321	1346	1434	979	714	1383	890	24	337	Firmicutes	Negativicutes	Selenomonadales	Acidaminococcaceae	Succiniclasticum
Otu015	340	369	681	320	451	464	1107	770	451	286	506	855	TM7	TM7_class_incertae_sedis	TM7_order_incertae_sedis	TM7_family_incertae_sedis	TM7_genus_incertae_sedis
Otu016	307	350	513	892	308	320	523	716	285	659	209	298	Firmicutes	Clostridia	Clostridiales	Lachnospiraceae	Butyrivibrio
Otu017	175	360	139	305	245	149	106	491	139	106	89	107	Verrucomicrobia	Subdivision5	Subdivision5_order_incertae_sedis	Subdivision5_family_incertae_sedis	5_genus_incertae_sedis
Otu018	320	1163	711	845	991	278	314	2477	491	149	7	297	Proteobacteria	Gammaproteobacteria	unclassified	unclassified	unclassified
Otu019	169	360	314	251	215	58	239	527	96	381	34	169	Tenericutes	Mollicutes	Anaeroplasmatales	Anaeroplasmataceae	Anaeroplasma
Otu020	69	87	149	329	182	40	159	278	60	130	6	78	Proteobacteria	unclassified	unclassified	unclassified	unclassified
Otu021	156	402	214	601	508	123	554	435	266	191	139	258	Bacteroidetes	Bacteroidia	Bacteroidales	Prevotellaceae	Paraprevotella
Otu022	302	83	115	106	190	142	242	203	169	599	1111	85	Firmicutes	Clostridia	Clostridiales	Ruminococcaceae	Ruminococcus
Otu023	479	169	248	485	239	390	323	338	154	447	482	279	Firmicutes	Clostridia	Clostridiales	Lachnospiraceae	Lachnospiracea_incertae_sedis
Otu024	48	29	70	63	64	165	262	241	164	322	433	112	Planctomycetes	Planctomycetacia	Planctomycetales	Planctomycetaceae	unclassified
Otu025	206	293	652	317	420	341	919	927	495	162	5	587	SR1	SR1_class_incertae_sedis	SR1_order_incertae_sedis	SR1_family_incertae_sedis	SR1_genus_incertae_sedis
Otu026	65	212	236	456	543	119	108	205	61	32	2	21	Proteobacteria	Betaproteobacteria	Burkholderiales	unclassified	unclassified
Otu027	456	124	248	266	339	301	320	235	216	228	365	216	Firmicutes	Clostridia	Clostridiales	Ruminococcaceae	Saccharofermentans
Otu028	125	24	54	67	58	150	29	89	84	257	208	94	Bacteroidetes	Bacteroidia	Bacteroidales	Porphyromonadaceae	Barnesiella
Otu029	51	21	75	16	47	169	116	149	81	88	15	41	Firmicutes	Clostridia	unclassified	unclassified	unclassified
Otu030	58	71	65	106	84	29	10	271	59	19	3	46	Proteobacteria	Alphaproteobacteria	unclassified	unclassified	unclassified
Otu031	39	52	58	113	65	22	53	156	43	19	0	15	Proteobacteria	Deltaproteobacteria	unclassified	unclassified	unclassified
Otu032	26	13	68	34	35	22	111	65	45	117	144	65	Firmicutes	Erysipelotrichia	Erysipelotrichales	Erysipelotrichaceae	unclassified
Otu033	122	16	68	72	132	159	76	112	90	98	20	33	Proteobacteria	Deltaproteobacteria	Desulfovibrionales	Desulfovibrionaceae	unclassified
Otu034	21	7	35	25	73	76	121	42	35	67	6	6	Firmicutes	Negativicutes	Selenomonadales	Veillonellaceae	unclassified
Otu035	37	177	96	241	352	16	30	767	27	1	2	59	Proteobacteria	Gammaproteobacteria	Aeromonadales	Succinivibrionaceae	Ruminobacter
Otu036	10	29	67	81	110	21	43	224	19	48	3	18	Elusimicrobia	Elusimicrobia	Elusimicrobiales	Elusimicrobiaceae	Elusimicrobium
Otu037	6	69	32	53	52	7	2	146	16	0	0	11	Proteobacteria	Gammaproteobacteria	Aeromonadales	Succinivibrionaceae	Succinimonas
Otu038	8	0	4	6	3	12	65	5	13	3	85	30	Actinobacteria	Actinobacteria	Coriobacteriales	Coriobacteriaceae	unclassified
Otu039	5	2	14	11	9	18	6	12	24	12	2	5	Bacteroidetes	Bacteroidia	Bacteroidales	Prevotellaceae	Hallella
Otu040	48	0	26	23	52	70	59	60	20	97	1	3	Firmicutes	Negativicutes	Selenomonadales	Veillonellaceae	Selenomonas
Otu041	93	55	112	171	97	108	134	177	146	65	10	10	Firmicutes	Clostridia	Clostridiales	Lachnospiraceae	Pseudobutyrivibrio
Otu042	130	79	89	120	52	76	142	264	41	36	6	26	Proteobacteria	Gammaproteobacteria	Aeromonadales	Succinivibrionaceae	Succinivibrio
Otu043	30	1	19	28	43	37	59	32	15	90	4	6	Firmicutes	Negativicutes	Selenomonadales	Veillonellaceae	Anaerovibrio
Otu044	116	8	53	52	63	66	43	105	35	73	6	1	Synergistetes	Synergistia	Synergistales	Synergistaceae	Pyramidobacter
Otu045	32	2	5	16	15	7	31	11	5	13	17	12	Proteobacteria	Deltaproteobacteria	Desulfobacterales	Desulfobulbaceae	Desulfobulbus
Otu046	3	13	8	28	13	2	9	14	5	23	1	8	Proteobacteria	Gammaproteobacteria	Pseudomonadales	Pseudomonadaceae	Pseudomonas
Otu047	11	5	3	5	4	11	42	2	15	13	38	38	Firmicutes	Clostridia	Clostridiales	Lachnospiraceae	Syntrophococcus
Otu048	2	12	7	8	5	3	32	38	10	25	3	4	Proteobacteria	Gammaproteobacteria	Pseudomonadales	Moraxellaceae	Acinetobacter
Otu049	13	31	17	21	8	2	3	47	2	1	1	2	Lentisphaerae	Lentisphaeria	Victivallales	Victivallaceae	Victivallis
Otu050	26	2	41	7	4	70	8	18	167	3	0	3	Firmicutes	Clostridia	Clostridiales	Lachnospiraceae	Moryella
Otu051	3	0	2	3	0	1	25	6	15	3	71	153	Chloroflexi	Anaerolineae	Anaerolineales	Anaerolineaceae	unclassified
Otu052	0	0	0	0	1	0	20	1	0	2	3	519	Firmicutes	Bacilli	Lactobacillales	Lactobacillaceae	Lactobacillus
Otu053	8	2	0	6	0	4	71	1	4	2	57	68	Firmicutes	Clostridia	Clostridiales	Lachnospiraceae	Blautia
Otu054	8	3	12	23	11	2	2	17	3	0	0	0	Proteobacteria	Betaproteobacteria	unclassified	unclassified	unclassified
Otu055	0	1	3	8	1	15	168	0	3	25	268	29	Actinobacteria	Actinobacteria	Bifidobacteriales	Bifidobacteriaceae	Bifidobacterium
Otu056	1	3	1	12	12	2	8	6	2	29	3	44	Spirochaetes	Spirochaetes	Spirochaetales	Spirochaetaceae	unclassified
Otu057	1	0	1	0	3	43	43	0	15	148	0	1	Firmicutes	Erysipelotrichia	Erysipelotrichales	Erysipelotrichaceae	Sharpea
Otu058	47	6	8	7	17	29	18	18	27	25	15	28	Firmicutes	Clostridia	Clostridiales	Ruminococcaceae	Clostridium_IV
Otu059	40	49	42	73	72	32	123	64	33	112	31	18	Proteobacteria	Alphaproteobacteria	Rhodospirillales	Acetobacteraceae	Acetobacter
Otu060	26	5	16	9	2	3	3	35	0	2	0	1	Verrucomicrobia	Opitutae	unclassified	unclassified	unclassified
Otu061	2	9	3	2	8	3	10	22	2	2	0	2	Verrucomicrobia	unclassified	unclassified	unclassified	unclassified
Otu062	0	2	1	0	1	3	41	2	2	12	50	2	Actinobacteria	Actinobacteria	Coriobacteriales	Coriobacteriaceae	Olsenella
Otu063	2	13	8	1	11	3	10	7	20	32	12	0	Proteobacteria	Deltaproteobacteria	Desulfovibrionales	unclassified	unclassified
Otu064	11	3	7	2	6	3	9	4	7	6	13	5	Firmicutes	Clostridia	Clostridiales	Clostridiales_Incertae_Sedis_XIII	unclassified
Otu065	18	1	30	48	23	14	52	49	15	80	2	3	Firmicutes	Negativicutes	Selenomonadales	Veillonellaceae	Schwartzia
Otu066	4	3	0	5	6	0	6	4	1	7	2	8	Spirochaetes	Spirochaetes	Spirochaetales	unclassified	unclassified
Otu067	0	0	1	6	5	3	12	3	2	6	4	15	Bacteroidetes	Flavobacteria	Flavobacteriales	Flavobacteriaceae	Chryseobacterium
Otu068	2	3	2	5	25	4	3	4	0	1	3	1	Bacteroidetes	Flavobacteria	Flavobacteriales	unclassified	unclassified
Otu069	4	9	2	4	5	0	5	4	6	2	0	2	Proteobacteria	Gammaproteobacteria	Enterobacteriales	Enterobacteriaceae	unclassified
Otu070	3	12	2	30	9	3	11	7	7	8	0	2	Proteobacteria	Betaproteobacteria	Burkholderiales	Comamonadaceae	Brachymonas
Otu071	0	4	10	0	0	1	5	21	3	15	0	0	Proteobacteria	Gammaproteobacteria	Pasteurellales	Pasteurellaceae	unclassified
Otu072	2	2	3	11	7	0	2	68	5	0	0	18	Bacteroidetes	Sphingobacteria	Sphingobacteriales	unclassified	unclassified
Otu073	17	15	21	78	8	2	24	16	6	8	6	11	Firmicutes	Clostridia	Clostridiales	Lachnospiraceae	Clostridium_XlVa
Otu074	1	5	3	18	12	7	7	14	6	12	3	3	Proteobacteria	Alphaproteobacteria	Sphingomonadales	Sphingomonadaceae	Sphingomonas
Otu075	0	1	0	9	4	0	7	2	2	3	4	4	Proteobacteria	Gammaproteobacteria	Xanthomonadales	Xanthomonadaceae	Luteimonas
Otu076	0	7	5	7	5	0	2	6	0	5	2	1	Tenericutes	Mollicutes	Anaeroplasmatales	Anaeroplasmataceae	Asteroleplasma
Otu077	0	0	0	0	0	0	42	1	0	2	8	1	Actinobacteria	Actinobacteria	Actinomycetales	Corynebacteriaceae	Corynebacterium
Otu078	4	4	1	4	1	2	2	5	3	2	1	4	Proteobacteria	Betaproteobacteria	Burkholderiales	Comamonadaceae	unclassified
Otu079	2	6	3	10	7	7	13	3	3	3	0	6	Proteobacteria	Gammaproteobacteria	Xanthomonadales	Xanthomonadaceae	unclassified
Otu080	15	0	3	2	5	4	5	12	10	1	5	7	Firmicutes	Clostridia	Clostridiales	Ruminococcaceae	Flavonifractor
Otu081	0	3	1	10	8	6	0	26	1	4	0	0	Proteobacteria	Alphaproteobacteria	Rhodospirillales	unclassified	unclassified
Otu082	0	8	1	7	2	2	7	7	2	2	0	0	Proteobacteria	Betaproteobacteria	Burkholderiales	Comamonadaceae	Comamonas
Otu083	36	0	1	1	4	25	6	1	4	2	1	1	Firmicutes	Clostridia	Clostridiales	Lachnospiraceae	Coprococcus
Otu084	1	0	12	13	7	1	1	21	0	0	0	3	Proteobacteria	Alphaproteobacteria	Rhodospirillales	Rhodospirillaceae	unclassified
Otu085	3	1	10	2	2	5	2	6	1	1	0	2	Firmicutes	Clostridia	Clostridiales	Lachnospiraceae	Clostridium_XlVb
Otu086	3	0	1	8	0	2	5	4	4	7	1	0	Proteobacteria	Gammaproteobacteria	Xanthomonadales	Xanthomonadaceae	Stenotrophomonas
Otu087	10	1	3	12	4	2	14	20	5	16	0	2	Firmicutes	Clostridia	Clostridiales	Lachnospiraceae	Roseburia
Otu088	0	12	9	1	1	5	14	1	0	12	0	0	Proteobacteria	Betaproteobacteria	Neisseriales	Neisseriaceae	unclassified
Otu089	0	0	0	2	1	6	11	17	5	5	1	1	Proteobacteria	Gammaproteobacteria	Pseudomonadales	Moraxellaceae	Psychrobacter
Otu090	8	0	7	3	3	1	2	5	1	3	8	0	Proteobacteria	Deltaproteobacteria	Desulfovibrionales	Desulfovibrionaceae	Desulfovibrio
Otu091	1	4	4	14	5	0	1	11	5	2	0	2	Proteobacteria	Deltaproteobacteria	Bdellovibrionales	Bdellovibrionaceae	Vampirovibrio
Otu092	0	7	12	0	0	0	0	48	1	0	0	0	Verrucomicrobia	Subdivision3	Subdivision3_order_incertae_sedis	Subdivision3_family_incertae_sedis	3_genus_incertae_sedis
Otu093	0	2	1	4	2	2	4	3	7	4	0	0	Proteobacteria	Gammaproteobacteria	Enterobacteriales	Enterobacteriaceae	Pantoea
Otu094	1	0	2	1	3	1	2	2	0	5	0	3	Firmicutes	Bacilli	Lactobacillales	Streptococcaceae	Streptococcus
Otu095	0	1	0	1	6	0	13	4	0	2	10	2	Firmicutes	Bacilli	Bacillales	Planococcaceae	unclassified
Otu096	2	0	3	3	3	5	7	7	1	11	0	0	Proteobacteria	Gammaproteobacteria	Aeromonadales	Succinivibrionaceae	Anaerobiospirillum
Otu097	0	0	0	1	0	0	11	14	3	20	0	0	Proteobacteria	Epsilonproteobacteria	Campylobacterales	Campylobacteraceae	Arcobacter
Otu098	1	0	0	1	0	1	1	1	5	9	1	2	Proteobacteria	Gammaproteobacteria	Xanthomonadales	Xanthomonadaceae	Pseudoxanthomonas
Otu099	1	0	0	1	1	2	3	0	3	1	0	3	Proteobacteria	Alphaproteobacteria	Caulobacterales	Caulobacteraceae	Brevundimonas
Otu100	2	0	3	2	2	0	12	0	0	3	24	8	Firmicutes	Clostridia	Clostridiales	Eubacteriaceae	unclassified
Otu101	0	0	0	0	0	0	4	3	0	0	13	8	Firmicutes	Bacilli	Bacillales	Bacillaceae_1	Bacillus
Otu102	8	18	26	23	9	27	38	42	6	25	0	3	Proteobacteria	Epsilonproteobacteria	Campylobacterales	Campylobacteraceae	Campylobacter
Otu103	0	2	2	3	0	0	1	3	0	1	0	0	Proteobacteria	Gammaproteobacteria	Pasteurellales	Pasteurellaceae	Bibersteinia
Otu104	42	13	0	0	0	4	0	9	0	0	0	0	Verrucomicrobia	Opitutae	Puniceicoccales	Puniceicoccaceae	unclassified
Otu105	7	0	6	5	12	13	12	20	15	28	0	0	Firmicutes	Clostridia	Clostridiales	Lachnospiraceae	Lachnospira
Otu106	0	0	0	0	0	12	3	0	1	15	0	0	Firmicutes	Negativicutes	Selenomonadales	Veillonellaceae	Mitsuokella
Otu107	0	0	17	3	2	0	0	0	0	2	1	0	Tenericutes	Mollicutes	unclassified	unclassified	unclassified
Otu108	0	0	0	6	2	0	3	1	0	2	0	0	Proteobacteria	Deltaproteobacteria	Myxococcales	unclassified	unclassified
Otu109	0	0	0	0	0	0	2	1	2	8	0	2	Firmicutes	Erysipelotrichia	Erysipelotrichales	Erysipelotrichaceae	Holdemania
Otu110	0	22	4	2	3	0	10	18	3	0	0	5	Tenericutes	Mollicutes	Acholeplasmatales	Acholeplasmataceae	Acholeplasma
Otu111	0	3	0	3	1	3	0	1	1	1	1	0	Firmicutes	Clostridia	Clostridiales	Clostridiales_Incertae_Sedis_XIII	Anaerovorax
Otu112	1	0	1	0	0	2	1	0	0	1	12	3	Firmicutes	Clostridia	Clostridiales	Clostridiales_Incertae_Sedis_XIII	Mogibacterium
Otu113	2	1	0	2	1	0	5	1	1	0	1	0	Firmicutes	Bacilli	Bacillales	unclassified	unclassified
Otu114	0	1	1	4	0	0	1	0	1	3	1	1	Bacteroidetes	Sphingobacteria	Sphingobacteriales	Sphingobacteriaceae	Sphingobacterium
Otu115	1	0	3	3	7	2	0	6	3	6	0	0	Firmicutes	Clostridia	Clostridiales	Ruminococcaceae	Oscillibacter
Otu116	3	0	0	0	0	2	0	0	6	6	23	2	Actinobacteria	Actinobacteria	Coriobacteriales	Coriobacteriaceae	Atopobium
Otu117	0	0	0	3	2	1	27	0	2	0	4	5	Firmicutes	Bacilli	Bacillales	Staphylococcaceae	Staphylococcus
Otu118	0	0	0	0	0	0	5	2	0	1	1	2	Firmicutes	Erysipelotrichia	Erysipelotrichales	Erysipelotrichaceae	Erysipelotrichaceae_incertae_sedis
Otu119	0	0	0	0	2	0	24	3	7	3	8	4	Proteobacteria	Gammaproteobacteria	Cardiobacteriales	Cardiobacteriaceae	Suttonella
Otu120	0	4	0	0	2	0	1	1	0	0	2	0	Proteobacteria	Betaproteobacteria	Burkholderiales	Alcaligenaceae	unclassified
Otu121	0	0	1	0	2	4	2	3	0	2	0	0	Firmicutes	Clostridia	Clostridiales	Lachnospiraceae	Oribacterium
Otu122	0	7	1	0	0	4	3	2	1	3	0	0	Proteobacteria	Betaproteobacteria	Rhodocyclales	Rhodocyclaceae	unclassified
Otu123	0	19	13	0	0	5	0	2	10	0	13	1	Proteobacteria	Gammaproteobacteria	Aeromonadales	Succinivibrionaceae	unclassified
Otu124	1	0	2	0	1	4	5	2	1	0	1	0	Firmicutes	Clostridia	Clostridiales	Ruminococcaceae	Acetivibrio
Otu125	0	0	1	0	0	0	3	2	4	2	0	1	Firmicutes	Clostridia	Clostridiales	Lachnospiraceae	Lachnobacterium
Otu126	0	2	3	0	3	1	0	1	0	1	0	0	Firmicutes	Clostridia	Clostridiales	Syntrophomonadaceae	unclassified
Otu127	2	0	1	0	1	0	3	12	1	2	0	0	Fusobacteria	Fusobacteria	Fusobacteriales	Fusobacteriaceae	Fusobacterium
Otu128	0	0	0	2	1	0	7	5	2	3	0	2	Bacteroidetes	Flavobacteria	Flavobacteriales	Flavobacteriaceae	Flavobacterium
Otu129	2	1	0	0	0	1	1	0	0	5	0	1	Firmicutes	Clostridia	Clostridiales	Eubacteriaceae	Eubacterium
Otu130	4	7	2	5	1	1	8	0	0	0	1	1	Bacteroidetes	Bacteroidia	Bacteroidales	Marinilabiaceae	Anaerophaga
Otu131	0	0	2	1	0	0	4	2	2	5	0	0	Actinobacteria	Actinobacteria	Actinomycetales	Dermabacteraceae	Brachybacterium
Otu132	2	0	0	0	0	0	3	1	0	0	0	2	Firmicutes	Negativicutes	Selenomonadales	unclassified	unclassified
Otu133	3	0	0	0	0	0	1	2	0	0	4	0	Firmicutes	Clostridia	Clostridiales	Clostridiaceae_1	Clostridium_sensu_stricto
Otu134	0	0	1	0	0	1	2	0	0	3	0	3	Actinobacteria	Actinobacteria	Actinomycetales	Microbacteriaceae	unclassified
Otu135	0	0	0	0	1	2	1	1	0	0	1	1	Proteobacteria	Alphaproteobacteria	Rhizobiales	Rhizobiaceae	Rhizobium
Otu136	1	0	1	2	0	0	0	1	0	1	1	1	Proteobacteria	Betaproteobacteria	Burkholderiales	Burkholderiaceae	Burkholderia
Otu137	1	0	0	2	1	1	0	0	1	0	0	0	Firmicutes	Clostridia	Clostridiales	Ruminococcaceae	Pseudoflavonifractor
Otu138	0	0	1	0	0	0	0	1	0	2	3	0	Proteobacteria	Alphaproteobacteria	Rhodobacterales	Rhodobacteraceae	Paracoccus
Otu139	0	0	0	0	0	0	1	0	0	1	2	6	Firmicutes	Bacilli	Lactobacillales	Leuconostocaceae	Weissella
Otu140	0	0	0	0	1	1	3	1	0	0	0	0	Bacteroidetes	Sphingobacteria	Sphingobacteriales	Sphingobacteriaceae	Pedobacter
Otu141	2	0	0	0	1	1	3	0	3	0	3	2	Armatimonadetes	Armatimonadetes_gp2_class_incertae_sedis	Armatimonadetes_gp2_order_incetae_sedis	Armatimonadetes_gp2_family_incetae_sedis	Armatimonadetes_gp2
Otu142	0	0	2	0	1	0	4	1	0	0	1	0	Proteobacteria	Betaproteobacteria	Neisseriales	Neisseriaceae	Neisseria
Otu143	0	0	0	1	0	1	0	2	0	0	0	1	Bacteroidetes	Sphingobacteria	Sphingobacteriales	Sphingobacteriaceae	unclassified
Otu144	0	0	0	2	0	0	1	0	0	2	4	0	Firmicutes	Bacilli	Bacillales	Bacillaceae_1	unclassified
Otu145	0	0	0	0	0	0	0	8	0	3	0	0	Bacteroidetes	Bacteroidia	Bacteroidales	Porphyromonadaceae	Porphyromonas
Otu146	0	1	0	1	0	0	1	0	1	0	2	0	Proteobacteria	Betaproteobacteria	Burkholderiales	Alcaligenaceae	Bordetella
Otu147	0	0	0	0	0	0	1	0	0	3	1	4	Proteobacteria	Alphaproteobacteria	Sphingomonadales	Sphingomonadaceae	unclassified
Otu148	0	0	3	1	0	0	0	1	0	1	0	0	Proteobacteria	Gammaproteobacteria	Oceanospirillales	Halomonadaceae	Halomonas
Otu149	0	1	0	0	2	0	1	2	0	0	0	1	Proteobacteria	Gammaproteobacteria	Pseudomonadales	Pseudomonadaceae	unclassified
Otu150	0	0	3	0	0	0	0	11	4	11	0	0	Bacteroidetes	Flavobacteria	Flavobacteriales	Flavobacteriaceae	Empedobacter
Otu151	0	0	0	0	0	0	0	0	1	0	2	2	Proteobacteria	Alphaproteobacteria	Rhizobiales	unclassified	unclassified
Otu152	0	0	0	0	0	0	1	0	2	3	0	0	Proteobacteria	Gammaproteobacteria	Pseudomonadales	Moraxellaceae	Moraxella
Otu153	0	0	0	0	0	1	7	1	0	0	0	0	Firmicutes	Bacilli	Lactobacillales	Aerococcaceae	Facklamia
Otu154	0	1	0	0	0	0	2	0	0	0	1	3	Firmicutes	Clostridia	Clostridiales	Lachnospiraceae	Lactonifactor
Otu155	0	2	0	0	0	0	0	2	0	1	1	0	Bacteroidetes	Bacteroidia	Bacteroidales	Bacteroidaceae	Bacteroides
Otu156	0	0	0	0	0	4	8	0	0	1	0	0	Synergistetes	Synergistia	Synergistales	Synergistaceae	unclassified
Otu157	1	0	0	0	0	0	2	1	0	0	0	3	Bacteroidetes	Flavobacteria	Flavobacteriales	Flavobacteriaceae	Wautersiella
Otu158	0	1	0	3	0	2	3	0	4	0	0	1	Firmicutes	Clostridia	Clostridiales	Ruminococcaceae	Ethanoligenens
Otu159	0	0	0	0	0	0	2	0	0	0	7	0	Firmicutes	Bacilli	Bacillales	Paenibacillaceae_1	Paenibacillus
Otu160	0	0	0	2	0	0	2	2	0	0	2	0	Proteobacteria	Alphaproteobacteria	Rhizobiales	Methylobacteriaceae	Methylobacterium
Otu161	0	14	0	0	0	0	0	12	0	1	0	0	Verrucomicrobia	Verrucomicrobiae	Verrucomicrobiales	Verrucomicrobiaceae	unclassified
Otu162	0	0	0	0	0	1	4	0	0	0	1	0	Actinobacteria	Actinobacteria	Actinomycetales	Micrococcaceae	Kocuria
Otu163	3	1	1	5	0	0	2	0	0	0	0	3	Firmicutes	Clostridia	Clostridiales	Ruminococcaceae	Sporobacter
Otu164	0	0	0	0	0	0	3	0	0	3	0	0	Firmicutes	Bacilli	Lactobacillales	Enterococcaceae	Enterococcus
Otu165	0	6	1	0	0	0	1	1	0	0	0	0	Verrucomicrobia	Opitutae	Opitutales	Opitutaceae	unclassified
Otu166	0	0	0	0	0	0	0	4	0	4	0	0	Fusobacteria	Fusobacteria	Fusobacteriales	Leptotrichiaceae	unclassified
Otu167	0	0	0	0	0	0	0	1	1	1	0	2	Verrucomicrobia	Spartobacteria	Spartobacteria_order_incertae_sedis	Spartobacteria_family_incertae_sedis	unclassified
Otu168	1	0	0	0	0	0	1	2	0	0	0	0	Proteobacteria	Betaproteobacteria	Burkholderiales	Alcaligenaceae	Paenalcaligenes
Otu169	0	0	0	2	0	0	0	0	1	1	0	0	Proteobacteria	Gammaproteobacteria	Enterobacteriales	Enterobacteriaceae	Serratia
Otu170	0	0	0	1	0	0	0	1	0	3	0	0	Firmicutes	Clostridia	Clostridiales	Syntrophomonadaceae	Pelospora
Otu171	1	0	2	1	0	0	0	0	0	0	0	1	Proteobacteria	Betaproteobacteria	Burkholderiales	Burkholderiales_incertae_sedis	Aquabacterium
Otu172	0	0	0	0	0	0	1	0	1	1	0	2	Actinobacteria	Actinobacteria	Actinomycetales	unclassified	unclassified
Otu173	0	0	0	0	0	0	0	0	0	4	0	1	Bacteroidetes	Flavobacteria	Flavobacteriales	Flavobacteriaceae	Aequorivita
Otu174	0	0	1	0	1	0	0	0	0	8	0	3	Acidobacteria	Acidobacteria_Gp6	Acidobacteria_Gp6_order_incertae_sedis	Acidobacteria_Gp6_family_incertae_sedis	Gp6
Otu175	0	0	0	0	0	1	0	1	0	0	0	1	Firmicutes	Negativicutes	Selenomonadales	Acidaminococcaceae	unclassified
Otu176	0	0	0	0	0	0	3	0	0	0	0	0	Actinobacteria	Actinobacteria	Actinomycetales	Nocardiaceae	Rhodococcus
Otu177	0	0	0	0	0	0	5	0	0	0	0	0	Actinobacteria	Actinobacteria	Actinomycetales	Actinomycetaceae	Actinobaculum
Otu178	0	0	0	0	0	0	1	2	0	0	0	0	Proteobacteria	Betaproteobacteria	Burkholderiales	Comamonadaceae	Lampropedia
Otu179	0	2	0	0	0	0	1	0	0	0	0	0	Proteobacteria	Betaproteobacteria	Burkholderiales	Comamonadaceae	Acidovorax
Otu180	0	0	0	1	0	0	1	1	0	0	0	0	Proteobacteria	Alphaproteobacteria	Rhizobiales	Hyphomicrobiaceae	Devosia
Otu181	0	0	0	0	0	0	2	3	0	0	0	0	Proteobacteria	Gammaproteobacteria	Aeromonadales	Aeromonadaceae	unclassified
Otu182	0	0	0	1	0	0	0	1	0	0	0	1	Proteobacteria	Betaproteobacteria	Burkholderiales	Oxalobacteraceae	Duganella
Otu183	0	0	1	1	0	0	0	0	0	1	0	0	Proteobacteria	Gammaproteobacteria	Pseudomonadales	Pseudomonadaceae	Cellvibrio
Otu184	0	3	0	0	0	0	0	1	0	1	0	0	Bacteroidetes	Bacteroidia	Bacteroidales	Porphyromonadaceae	Paludibacter
Otu185	0	0	1	0	0	0	1	0	1	0	0	0	Proteobacteria	Alphaproteobacteria	Sphingomonadales	Sphingomonadaceae	Novosphingobium
Otu186	0	0	0	0	0	0	1	1	0	0	0	0	Proteobacteria	Betaproteobacteria	Burkholderiales	Oxalobacteraceae	Janthinobacterium
Otu187	0	0	1	0	0	0	0	0	0	3	0	2	Proteobacteria	Alphaproteobacteria	Rhizobiales	Rhodobiaceae	Parvibaculum
Otu188	0	1	1	0	0	0	0	1	0	0	0	0	Actinobacteria	Actinobacteria	Actinomycetales	Propionibacteriaceae	Propionibacterium
Otu189	0	0	3	0	0	0	2	0	0	1	0	0	Proteobacteria	Alphaproteobacteria	Sphingomonadales	Sphingomonadaceae	Sphingobium
Otu190	0	0	0	0	0	0	1	0	0	2	0	0	Firmicutes	Bacilli	Lactobacillales	Carnobacteriaceae	Trichococcus
Otu191	0	0	0	0	0	0	4	0	0	0	0	0	Actinobacteria	Actinobacteria	Actinomycetales	Dietziaceae	Dietzia
Otu192	0	0	0	0	0	0	3	0	0	0	0	0	Firmicutes	Bacilli	Bacillales	Staphylococcaceae	Jeotgalicoccus
Otu193	0	0	3	1	0	0	0	0	0	0	0	0	Proteobacteria	Alphaproteobacteria	Sphingomonadales	unclassified	unclassified
Otu194	0	0	0	0	0	0	0	3	0	0	0	5	Firmicutes	Clostridia	Clostridiales	Ruminococcaceae	Anaerofilum
Otu195	0	0	0	1	0	0	0	0	0	0	3	0	Firmicutes	Bacilli	Bacillales	Planococcaceae	Ureibacillus
Otu196	0	0	0	1	0	0	1	0	0	0	0	0	Proteobacteria	Betaproteobacteria	Burkholderiales	Alcaligenaceae	Oligella
Otu197	0	0	1	0	0	0	0	0	0	0	0	1	Proteobacteria	Gammaproteobacteria	Legionellales	Coxiellaceae	Aquicella
Otu198	0	0	0	0	0	0	2	0	0	0	0	0	Firmicutes	Bacilli	Bacillales	Thermoactinomycetaceae_1	Thermoactinomyces
Otu199	0	0	0	1	0	1	0	0	0	0	0	0	Proteobacteria	Betaproteobacteria	Burkholderiales	Burkholderiaceae	Pandoraea
Otu200	0	0	1	0	0	0	0	0	0	3	0	0	Proteobacteria	Alphaproteobacteria	Rhizobiales	Bradyrhizobiaceae	unclassified
Otu201	1	0	0	0	0	1	0	0	0	0	0	0	Proteobacteria	Alphaproteobacteria	Caulobacterales	Caulobacteraceae	Phenylobacterium
Otu202	0	0	0	0	0	0	2	2	0	0	0	0	Actinobacteria	Actinobacteria	Actinomycetales	Intrasporangiaceae	Ornithinimicrobium
Otu203	0	0	0	0	0	0	0	0	0	2	0	0	Proteobacteria	Alphaproteobacteria	Rhodospirillales	Acetobacteraceae	Roseomonas
Otu204	0	0	0	0	0	1	0	0	0	0	0	1	Proteobacteria	Alphaproteobacteria	Rhizobiales	Brucellaceae	Brucella
Otu205	0	1	0	0	0	0	1	0	0	0	0	0	Proteobacteria	Betaproteobacteria	Burkholderiales	Comamonadaceae	Variovorax
Otu206	0	0	0	0	0	0	0	0	0	0	1	1	Actinobacteria	Actinobacteria	Solirubrobacterales	Patulibacteraceae	Patulibacter
Otu207	0	0	0	1	0	0	0	0	0	0	0	2	Proteobacteria	Gammaproteobacteria	Pseudomonadales	Moraxellaceae	Enhydrobacter
Otu208	0	0	0	0	1	0	0	0	0	0	5	0	Firmicutes	Bacilli	Bacillales	Planococcaceae	Rummeliibacillus
Otu209	0	0	0	0	0	0	0	2	1	0	0	0	Acidobacteria	Acidobacteria_Gp4	Acidobacteria_Gp4_order_incertae_sedis	Acidobacteria_Gp4_family_incertae_sedis	Gp4
Otu210	0	1	0	0	2	0	0	0	0	0	0	0	Proteobacteria	Alphaproteobacteria	Sphingomonadales	Erythrobacteraceae	unclassified
Otu211	0	0	1	0	0	1	0	0	0	0	0	1	Proteobacteria	Betaproteobacteria	Rhodocyclales	Rhodocyclaceae	Dechloromonas
Otu212	0	0	0	0	0	1	0	1	0	0	0	0	Firmicutes	Clostridia	Clostridiales	Lachnospiraceae	Catonella
Otu213	0	0	0	0	0	0	2	0	0	0	0	0	Actinobacteria	Actinobacteria	Actinomycetales	Brevibacteriaceae	Brevibacterium
Otu214	0	0	0	0	0	0	1	0	0	2	0	0	Proteobacteria	Gammaproteobacteria	Enterobacteriales	Enterobacteriaceae	Buttiauxella
Otu215	0	0	1	0	0	0	1	0	0	0	0	0	Proteobacteria	Gammaproteobacteria	Enterobacteriales	Enterobacteriaceae	Klebsiella
Otu216	0	0	0	0	0	0	5	0	0	1	0	0	Firmicutes	Clostridia	Clostridiales	Eubacteriaceae	Anaerofustis
Otu217	2	0	1	0	0	0	0	0	0	0	0	0	Proteobacteria	Gammaproteobacteria	Enterobacteriales	Enterobacteriaceae	Raoultella
Otu218	0	0	0	0	0	1	0	0	0	0	0	2	Proteobacteria	Alphaproteobacteria	Rhodobacterales	Rhodobacteraceae	unclassified
Otu219	0	0	2	1	0	0	0	0	0	0	0	0	Proteobacteria	Betaproteobacteria	Burkholderiales	Alcaligenaceae	Achromobacter
Otu220	0	0	0	0	0	0	2	2	0	0	0	0	Bacteroidetes	Bacteroidia	Bacteroidales	Porphyromonadaceae	Parabacteroides
Otu221	2	0	0	1	0	0	0	0	0	0	0	0	Proteobacteria	Gammaproteobacteria	Xanthomonadales	Xanthomonadaceae	Aquimonas
Otu222	0	0	0	0	0	0	0	0	0	1	0	2	Proteobacteria	Alphaproteobacteria	Caulobacterales	Caulobacteraceae	unclassified
Otu223	0	0	1	0	0	0	0	0	0	0	0	2	Verrucomicrobia	Spartobacteria	Spartobacteria_order_incertae_sedis	Spartobacteria_family_incertae_sedis	Spartobacteria_genera_incertae_sedis
Otu224	0	0	0	0	0	0	0	0	0	1	2	0	Actinobacteria	Actinobacteria	Actinomycetales	Mycobacteriaceae	Mycobacterium
Otu225	0	0	0	0	0	0	3	1	0	0	0	0	Fusobacteria	Fusobacteria	Fusobacteriales	Fusobacteriaceae	unclassified
Otu226	0	0	0	0	0	0	0	0	0	0	0	2	Chloroflexi	unclassified	unclassified	unclassified	unclassified
Otu227	0	0	0	0	0	0	0	0	0	1	0	0	Proteobacteria	Gammaproteobacteria	Chromatiales	Chromatiaceae	Rheinheimera
Otu228	0	0	0	0	0	0	1	0	0	0	0	0	Proteobacteria	Betaproteobacteria	Burkholderiales	Comamonadaceae	Limnohabitans
Otu229	0	0	0	0	0	0	0	0	0	0	0	1	Verrucomicrobia	Verrucomicrobiae	Verrucomicrobiales	Verrucomicrobiaceae	Luteolibacter
Otu230	0	0	0	0	0	0	0	0	1	0	0	0	Deinococcus-Thermus	Deinococci	Deinococcales	Deinococcaceae	Deinococcus
Otu231	0	0	0	0	0	0	0	0	0	3	0	0	Actinobacteria	Actinobacteria	Actinomycetales	Nocardioidaceae	Aeromicrobium
Otu232	0	0	0	0	0	0	0	0	0	0	2	0	Actinobacteria	Actinobacteria	Actinomycetales	Microbacteriaceae	Microbacterium
Otu233	0	0	0	0	0	0	0	0	0	0	1	0	Firmicutes	Clostridia	Clostridiales	Clostridiaceae_1	unclassified
Otu234	0	0	0	0	0	0	0	0	0	1	0	0	Proteobacteria	Alphaproteobacteria	Rhodospirillales	Acetobacteraceae	unclassified
Otu235	0	0	0	0	0	0	1	0	0	0	0	0	Bacteroidetes	Sphingobacteria	Sphingobacteriales	Chitinophagaceae	unclassified
Otu236	0	0	0	0	0	0	0	0	1	0	0	0	Proteobacteria	Gammaproteobacteria	Xanthomonadales	Xanthomonadaceae	Dokdonella
Otu237	0	0	0	0	0	0	1	0	0	0	0	0	Proteobacteria	Betaproteobacteria	Burkholderiales	Alcaligenaceae	Advenella
Otu238	0	0	2	0	0	0	0	0	0	0	0	0	Proteobacteria	Gammaproteobacteria	Aeromonadales	Aeromonadaceae	Aeromonas
Otu239	0	0	0	0	0	0	1	0	0	0	0	0	Firmicutes	Bacilli	Lactobacillales	Streptococcaceae	Lactococcus
Otu240	0	0	0	1	0	0	0	0	0	0	0	0	Proteobacteria	Betaproteobacteria	Burkholderiales	Comamonadaceae	Hydrogenophaga
Otu241	0	0	0	0	0	0	0	0	0	0	0	1	Proteobacteria	Betaproteobacteria	Burkholderiales	Comamonadaceae	Albidiferax
Otu242	2	0	0	0	0	0	0	0	0	0	0	0	Verrucomicrobia	Opitutae	Puniceicoccales	Puniceicoccaceae	Coraliomargarita
Otu243	0	0	0	0	0	0	0	0	0	0	0	1	Proteobacteria	Alphaproteobacteria	Rhodospirillales	Rhodospirillaceae	Insolitispirillum
Otu244	0	0	0	0	0	0	0	0	1	0	0	0	Firmicutes	Negativicutes	Selenomonadales	Acidaminococcaceae	Succinispira
Otu245	0	0	0	0	0	0	0	3	0	0	0	0	Firmicutes	Bacilli	Lactobacillales	Aerococcaceae	Aerococcus
Otu246	0	1	0	0	0	0	0	0	0	0	0	0	Firmicutes	Bacilli	Bacillales	Planococcaceae	Lysinibacillus
Otu247	0	0	0	0	0	0	0	0	0	1	0	0	Firmicutes	Bacilli	Lactobacillales	Aerococcaceae	unclassified
Otu248	0	0	0	0	0	0	0	0	0	0	0	2	Proteobacteria	Alphaproteobacteria	Rhodobacterales	Rhodobacteraceae	Rhodobacter
Otu249	0	0	0	0	0	0	0	1	0	0	0	0	Bacteroidetes	Flavobacteria	Flavobacteriales	Flavobacteriaceae	Ornithobacterium
Otu250	0	0	0	2	0	0	0	0	0	0	0	0	Bacteroidetes	Flavobacteria	Flavobacteriales	Flavobacteriaceae	Planobacterium
Otu251	0	0	0	0	0	0	0	0	1	0	0	0	Proteobacteria	Gammaproteobacteria	Legionellales	Legionellaceae	Legionella
Otu252	0	0	0	0	0	0	1	0	0	0	0	0	Firmicutes	Bacilli	Bacillales	Paenibacillaceae_1	unclassified
Otu253	0	0	0	0	0	0	0	0	2	0	0	0	Proteobacteria	Epsilonproteobacteria	Campylobacterales	Campylobacteraceae	unclassified
Otu254	0	0	0	0	0	0	0	2	0	0	0	0	Actinobacteria	Actinobacteria	Actinomycetales	Micrococcaceae	Arthrobacter
Otu255	0	0	0	0	0	0	0	0	0	0	1	0	Firmicutes	Erysipelotrichia	Erysipelotrichales	Erysipelotrichaceae	Turicibacter
Otu256	0	0	0	0	0	0	0	1	0	0	0	0	Bacteroidetes	Bacteroidia	Bacteroidales	Marinilabiaceae	unclassified
Otu257	0	0	0	0	0	1	0	0	0	1	0	0	Firmicutes	Negativicutes	Selenomonadales	Acidaminococcaceae	Acidaminococcus
Otu258	0	0	0	0	0	0	0	0	2	0	0	0	Actinobacteria	Actinobacteria	Actinomycetales	Micrococcaceae	Nesterenkonia
Otu259	0	0	0	0	0	0	0	0	0	6	0	0	Actinobacteria	Actinobacteria	Bifidobacteriales	Bifidobacteriaceae	unclassified
Otu260	0	0	0	0	1	0	0	0	0	0	0	0	Armatimonadetes	Armatimonadia	Armatimonadales	Armatimonadaceae	Armatimonas_Armatimonadetes_gp1
Otu261	0	0	0	2	0	0	0	0	0	0	0	0	Actinobacteria	Actinobacteria	Actinomycetales	Corynebacteriaceae	unclassified
Otu262	0	0	1	0	0	0	0	0	0	0	0	0	Firmicutes	Bacilli	Bacillales	Alicyclobacillaceae	Tumebacillus
Otu263	0	0	0	0	0	0	1	0	0	0	0	0	Proteobacteria	Betaproteobacteria	Burkholderiales	Alcaligenaceae	Kerstersia
Otu264	0	0	0	0	0	0	0	1	0	0	0	0	Planctomycetes	Planctomycetacia	Planctomycetales	Planctomycetaceae	Rhodopirellula
Otu265	0	0	0	0	0	0	3	0	0	0	0	0	Proteobacteria	Betaproteobacteria	Neisseriales	Neisseriaceae	Uruburuella
Otu266	0	0	0	1	0	0	0	0	0	0	0	0	Proteobacteria	Betaproteobacteria	Burkholderiales	Sutterellaceae	Sutterella
Otu267	0	0	0	0	0	0	2	0	0	0	0	0	Firmicutes	Bacilli	Bacillales	Listeriaceae	Listeria
Otu268	0	0	0	0	0	0	0	0	0	1	0	0	Proteobacteria	Deltaproteobacteria	Desulfuromonadales	Desulfuromonadaceae	Desulfuromonas
Otu270	0	0	0	0	0	3	0	0	0	0	0	0	Actinobacteria	Actinobacteria	Actinomycetales	Intrasporangiaceae	unclassified
Otu271	0	0	1	0	0	0	0	0	0	0	0	0	Actinobacteria	Actinobacteria	Actinomycetales	Micrococcaceae	unclassified
Otu272	0	0	0	0	0	1	0	0	0	0	0	0	Bacteroidetes	Flavobacteria	Flavobacteriales	Flavobacteriaceae	Epilithonimonas
Otu273	0	1	0	0	0	0	0	0	0	0	0	0	Proteobacteria	Betaproteobacteria	Neisseriales	Neisseriaceae	Kingella
Otu274	0	0	0	0	0	0	0	0	0	0	0	1	Actinobacteria	Actinobacteria	Actinomycetales	Dermacoccaceae	Dermacoccus
Otu275	1	0	0	0	0	0	0	0	0	0	0	0	Proteobacteria	Gammaproteobacteria	Enterobacteriales	Enterobacteriaceae	Erwinia
Otu276	0	0	0	0	0	0	1	0	0	0	0	0	Proteobacteria	Betaproteobacteria	Neisseriales	Neisseriaceae	Alysiella
Otu277	0	0	0	0	0	0	0	0	0	0	1	0	Firmicutes	Clostridia	Clostridiales	Peptococcaceae_1	Peptococcus
Otu278	0	0	0	0	0	0	0	0	0	1	0	0	Bacteroidetes	Sphingobacteria	Sphingobacteriales	Sphingobacteriaceae	Mucilaginibacter
Otu279	0	0	0	0	0	0	0	1	0	0	0	0	Firmicutes	Clostridia	Clostridiales	Lachnospiraceae	Marvinbryantia
Otu280	0	0	0	0	0	0	1	0	0	0	0	0	Actinobacteria	Actinobacteria	unclassified	unclassified	unclassified
Otu281	0	0	0	0	0	0	0	0	0	0	0	1	Firmicutes	Bacilli	Lactobacillales	Lactobacillaceae	unclassified
Otu282	0	0	1	0	0	0	0	0	0	0	0	0	Actinobacteria	Actinobacteria	Actinomycetales	Microbacteriaceae	Rathayibacter
Otu283	0	0	0	0	0	0	0	0	0	0	0	1	Firmicutes	Bacilli	Bacillales	Paenibacillaceae_1	Brevibacillus
Otu284	0	0	0	0	0	0	0	0	0	1	0	0	Proteobacteria	Alphaproteobacteria	Rhizobiales	Bradyrhizobiaceae	Bosea
Otu285	0	0	1	0	0	0	0	0	0	0	0	0	Bacteroidetes	Flavobacteria	Flavobacteriales	Flavobacteriaceae	Riemerella
Otu286	0	0	0	0	0	0	0	0	0	1	0	0	Tenericutes	Mollicutes	Mycoplasmatales	Mycoplasmataceae	Mycoplasma
Otu287	0	0	0	0	0	0	2	0	0	0	0	0	Bacteroidetes	Flavobacteria	Flavobacteriales	Flavobacteriaceae	Gelidibacter
Otu288	0	0	0	0	0	0	1	0	0	0	0	0	Proteobacteria	Deltaproteobacteria	Desulfuromonadales	unclassified	unclassified
Otu289	0	0	0	0	0	0	0	0	0	1	0	0	Proteobacteria	Betaproteobacteria	Burkholderiales	Burkholderiales_incertae_sedis	unclassified
Otu290	0	0	0	0	0	0	1	0	0	0	0	0	Firmicutes	Bacilli	Lactobacillales	Carnobacteriaceae	Carnobacterium
Otu291	0	0	0	0	0	2	0	0	0	0	0	0	Proteobacteria	Alphaproteobacteria	Rhizobiales	Xanthobacteraceae	Xanthobacter
Otu293	0	0	0	0	0	0	1	0	0	0	0	0	Firmicutes	Bacilli	Bacillales	Staphylococcaceae	Salinicoccus
Otu294	0	0	0	0	0	0	1	0	0	0	0	0	Firmicutes	Bacilli	Lactobacillales	Lactobacillaceae	Pediococcus
Otu295	0	0	0	0	0	0	1	0	0	0	0	0	Actinobacteria	Actinobacteria	Actinomycetales	Micrococcaceae	Micrococcus
Otu296	0	0	0	0	0	1	0	0	0	0	0	0	Proteobacteria	Betaproteobacteria	Burkholderiales	Alcaligenaceae	Pusillimonas
Otu297	0	0	1	0	0	0	0	0	0	0	0	0	Proteobacteria	Alphaproteobacteria	Rhizobiales	Aurantimonadaceae	Aurantimonas
Otu298	0	0	0	0	0	0	0	0	0	0	1	0	Actinobacteria	Actinobacteria	Actinomycetales	Streptomycetaceae	Streptomyces
Otu299	0	0	0	0	0	0	0	0	0	0	1	0	Firmicutes	Bacilli	Bacillales	Thermoactinomycetaceae_1	Laceyella
Otu300	0	0	0	0	0	0	0	1	0	0	0	0	Firmicutes	Bacilli	Lactobacillales	unclassified	unclassified
Otu301	1	0	0	0	0	0	0	0	0	0	0	0	Planctomycetes	unclassified	unclassified	unclassified	unclassified
Otu302	0	0	0	0	0	0	0	0	0	1	0	0	Proteobacteria	Betaproteobacteria	Burkholderiales	Oxalobacteraceae	Herminiimonas
Otu303	0	0	1	0	0	0	0	0	0	0	0	0	Proteobacteria	Gammaproteobacteria	Pasteurellales	Pasteurellaceae	Actinobacillus
Otu304	0	0	0	0	0	0	1	0	0	0	0	0	Actinobacteria	Actinobacteria	Actinomycetales	Microbacteriaceae	Curtobacterium
Otu305	0	0	0	0	0	0	0	0	0	1	0	0	Bacteroidetes	Bacteroidia	Bacteroidales	Porphyromonadaceae	Dysgonomonas
Otu306	0	0	0	0	0	0	0	0	0	1	0	0	Firmicutes	Clostridia	Clostridiales	Clostridiaceae_1	Proteiniclasticum
Otu307	0	0	0	0	0	0	0	0	0	1	0	0	Proteobacteria	Gammaproteobacteria	Alteromonadales	Pseudoalteromonadaceae	Pseudoalteromonas
Otu308	0	0	0	0	0	0	0	0	0	0	1	0	Actinobacteria	Actinobacteria	Actinomycetales	Microbacteriaceae	Agromyces
Otu309	0	0	0	0	0	0	1	0	0	0	0	0	Actinobacteria	Actinobacteria	Actinomycetales	Microbacteriaceae	Leucobacter
Otu310	0	0	0	0	0	0	1	0	0	0	0	0	Actinobacteria	Actinobacteria	Actinomycetales	Sanguibacteraceae	Sanguibacter
Otu311	1	0	0	0	0	0	0	0	0	0	0	0	Actinobacteria	Actinobacteria	Actinomycetales	Intrasporangiaceae	Ornithinibacter
Otu312	0	0	0	0	0	0	0	0	0	0	0	1	Proteobacteria	Alphaproteobacteria	Rhizobiales	Brucellaceae	Ochrobactrum
Otu313	0	0	1	0	0	0	0	0	0	0	0	0	Proteobacteria	Gammaproteobacteria	Enterobacteriales	Enterobacteriaceae	Enterobacter
Otu314	0	0	0	0	0	0	0	1	0	0	0	0	Proteobacteria	Betaproteobacteria	Burkholderiales	Comamonadaceae	Giesbergeria
Otu315	0	0	0	0	0	0	0	0	0	0	0	1	Chlamydiae	Chlamydiae	Chlamydiales	Parachlamydiaceae	unclassified
Otu316	0	0	0	0	0	1	0	0	0	0	0	0	Proteobacteria	Gammaproteobacteria	Xanthomonadales	Xanthomonadaceae	Lysobacter
Otu317	0	0	0	0	0	0	0	0	0	0	0	1	Proteobacteria	Gammaproteobacteria	Pseudomonadales	Moraxellaceae	unclassified
Otu318	0	0	0	0	0	0	0	0	0	0	0	1	Firmicutes	Bacilli	Lactobacillales	Leuconostocaceae	Leuconostoc
Otu319	0	0	0	0	0	0	0	0	0	0	0	1	Proteobacteria	Deltaproteobacteria	Desulfobacterales	Desulfobulbaceae	unclassified
Otu320	0	0	0	0	0	0	0	0	0	1	0	0	Proteobacteria	Betaproteobacteria	Burkholderiales	Burkholderiales_incertae_sedis	Methylibium
Otu321	0	0	0	0	0	0	0	2	0	0	0	0	Proteobacteria	Gammaproteobacteria	Pasteurellales	Pasteurellaceae	Histophilus
